# Supplementary material for: COVID-19 Vaccine Hesitancy: A Cross-Sectional Study of Visible Minority Canadian Communities
Source: Vaccines (Basel). 2025 Feb 24;13(3):228. doi: 10.3390/vaccines13030228 (PMC11946865; doi:10.3390/vaccines13030228)
Supplement: Supplementary file 1 [file vaccines-13-00228-s001.zip]

Archive with 1 entries (1 files):
- vaccines-3387705-supplementary.pdf
